# Supplementary material for: The effect of self-concealment on post-traumatic stress symptoms in breast cancer patients: The mediating role of experiential avoidance
Source: PLoS One. 2026 Feb 19;21(2):e0342971. doi: 10.1371/journal.pone.0342971 (PMC12919799; doi:10.1371/journal.pone.0342971)
Supplement: S1 Data — (XLSX) [file pone.0342971.s001.xlsx]

## Sheet: Sheet1
1.AGE	2. Children	3. Marital status	4. Educational level	5. Religious affiliation	6. Occupational status	7. Average monthly family	8. Clinical stage	S1	S2	S3	S4	S5.	S6	S7	S8	S9	S10	P1	P2	P3	P4.	P5	P6	P7	P8	P9	P10	P11	P12	P13	P14	P15	P16	P17	P18	P19	P20	P21	P22	E1	E2	E3	E4	E5	E6	E7
2	1	2	4	2	3	1	1	1	4	2	2	1	1	4	5	2	5	3	1	2	3	3	3	3	3	3	1	2	1	2	1	1	1	0	2	1	0	1	2	2	1	3	4	1	1	2
2	1	2	3	1	2	4	2	2	2	3	2	2	1	1	2	3	5	1	2	1	2	1	1	1	1	1	3	3	2	3	3	1	3	1	2	4	4	1	3	1	1	4	3	3	6	3
1	2	2	3	2	1	2	1	2	2	1	2	1	1	1	1	1	1	1	1	1	1	1	1	1	1	2	1	1	1	1	1	1	1	1	1	1	1	1	2	2	3	1	3	2	2	1
2	1	3	3	2	1	1	1	2	3	4	4	3	3	3	1	2	3	3	2	1	1	2	1	1	2	3	2	1	2	2	2	1	2	1	2	1	3	1	1	3	4	2	2	3	3	4
2	1	2	3	2	3	1	4	4	1	1	2	2	2	1	2	2	4	2	1	2	1	3	2	2	2	2	1	3	1	1	2	1	2	1	1	3	2	2	3	2	3	4	6	3	6	4
1	1	2	5	2	1	2	1	4	2	4	2	2	2	2	2	2	2	2	1	1	3	2	1	0	2	2	3	2	1	2	2	2	1	1	3	2	0	3	1	3	1	2	2	2	4	6
3	1	2	2	1	3	1	5	5	5	5	5	5	5	3	4	5	5	0	4	3	4	4	2	4	2	0	4	4	2	1	2	0	0	0	2	0	0	0	1	1	1	1	1	1	2	1
2	1	2	1	1	3	1	1	1	3	1	3	2	2	2	2	2	1	0	1	0	1	0	2	0	1	0	2	0	0	3	2	3	0	4	0	2	0	0	1	3	2	3	1	1	3	3
2	1	2	2	2	3	1	1	1	1	3	1	2	3	2	1	3	3	1	0	1	0	1	0	1	0	0	0	0	0	0	0	0	0	0	0	0	0	0	3	3	2	1	2	1	1	2
2	1	2	3	1	3	1	4	3	3	4	2	3	3	3	2	4	1	1	0	0	2	0	1	1	0	0	0	0	0	1	0	1	1	0	0	1	0	0	1	2	3	1	3	4	6	1
2	1	2	3	1	2	1	3	1	1	5	1	1	1	4	4	2	4	0	1	2	1	1	2	1	0	1	1	1	0	1	1	1	1	2	0	0	0	1	2	2	2	3	3	3	6	2
2	1	2	5	2	1	3	3	4	1	1	3	2	2	3	4	1	2	1	1	2	1	2	1	1	1	1	0	3	0	4	1	2	1	3	0	0	0	0	1	2	2	1	1	3	1	1
2	1	2	3	1	3	4	3	1	1	2	4	2	2	2	4	4	2	1	1	1	1	1	1	1	1	0	1	1	1	1	1	0	0	0	0	0	0	0	1	2	1	2	1	1	2	2
2	1	2	5	1	3	1	2	2	2	2	3	2	2	5	4	3	3	2	0	1	1	1	1	2	0	1	1	3	0	0	0	0	1	2	1	0	0	0	1	1	1	1	1	1	1	3
2	1	2	5	1	3	1	2	2	3	1	1	5	2	1	4	2	1	1	1	2	1	1	1	1	1	1	1	1	1	2	0	1	0	1	1	0	0	0	2	3	1	1	1	1	1	3
1	2	2	3	2	1	1	5	3	3	3	3	3	3	3	3	3	3	2	2	2	1	2	1	2	2	2	1	0	2	1	1	2	1	1	1	0	1	1	1	2	3	2	3	1	3	3
2	1	3	3	2	3	4	3	1	2	2	2	1	2	3	2	3	2	1	1	1	1	1	2	0	0	1	1	3	1	0	2	1	0	2	1	2	2	0	2	1	2	2	2	4	6	4
2	1	3	4	2	2	1	3	1	2	3	3	2	3	2	2	1	2	1	2	2	2	2	2	2	2	2	2	1	2	2	2	2	1	2	2	2	2	2	3	3	4	3	2	3	2	4
2	1	2	5	1	2	1	2	1	3	5	3	4	2	3	3	3	4	1	1	1	1	1	1	2	1	1	1	2	2	1	1	2	1	1	2	0	0	1	2	3	3	2	2	3	3	3
2	1	2	5	2	2	1	3	1	3	2	1	4	1	2	3	1	1	2	2	1	1	1	0	1	1	2	1	1	0	2	0	0	0	1	0	0	0	0	1	3	1	3	3	2	2	3
2	1	2	5	2	2	4	3	4	3	4	3	1	1	2	2	1	4	0	1	0	0	0	0	0	0	1	0	0	0	2	0	1	0	0	1	0	0	0	1	2	1	1	3	3	2	1
2	1	4	3	2	1	1	2	3	1	3	1	3	3	3	5	3	3	1	2	3	2	1	2	0	3	3	1	2	3	2	2	1	2	2	2	2	2	2	3	3	3	5	4	4	3	4
2	2	2	5	1	3	1	3	2	1	2	1	2	1	1	1	1	1	1	2	1	1	4	1	1	0	1	0	1	0	4	1	2	1	0	0	0	0	0	1	2	1	2	2	2	3	3
2	1	2	3	2	3	1	3	3	4	5	2	1	2	2	4	2	2	3	1	2	2	2	2	2	2	2	1	3	0	2	2	2	1	2	1	0	1	2	3	1	4	4	4	1	3	4
3	1	2	4	2	2	2	3	3	2	3	4	2	2	4	3	4	4	3	4	3	2	2	4	3	2	2	2	2	2	2	3	3	2	3	3	2	2	2	3	3	3	3	6	4	6	4
2	1	2	4	1	3	1	3	1	4	2	5	3	2	3	3	2	3	1	0	1	2	2	3	2	1	1	2	1	1	1	1	0	1	2	0	1	0	1	2	5	2	3	3	4	3	2
2	1	2	4	1	1	2	3	3	1	1	1	2	2	2	2	2	1	1	2	2	3	2	2	1	2	2	1	1	0	1	0	2	1	0	1	2	1	0	1	2	3	1	2	2	4	2
2	1	2	3	2	3	1	2	3	1	2	3	2	3	2	2	2	3	1	2	1	2	2	2	2	2	1	2	3	2	2	0	3	1	2	2	1	1	2	3	2	2	1	2	3	3	4
2	1	2	2	2	3	1	2	3	3	1	1	1	1	2	5	5	1	3	3	1	3	3	3	2	2	3	3	3	2	2	4	4	3	2	2	3	2	2	5	6	6	4	6	4	6	6
2	1	2	3	2	3	1	2	1	3	5	5	2	2	1	1	1	1	1	3	1	2	1	2	2	2	1	1	1	2	1	1	3	1	1	1	1	1	1	2	2	3	3	3	3	3	3
2	1	2	3	2	3	1	1	4	3	4	4	5	4	3	4	4	4	2	1	0	1	2	3	2	1	2	1	1	2	1	2	2	1	2	3	2	2	1	1	3	3	1	1	3	4	1
2	1	2	4	2	3	1	3	2	1	1	4	2	4	2	3	3	1	1	0	2	2	1	2	1	0	1	0	2	0	0	0	1	1	0	0	0	0	0	1	2	2	1	1	3	2	4
1	1	3	3	2	3	1	4	2	2	2	2	4	2	3	3	3	2	1	2	2	1	2	1	2	1	1	1	1	1	2	0	1	2	1	2	1	3	1	1	2	3	1	3	3	3	4
1	1	3	3	2	3	1	4	1	2	2	3	3	3	4	3	1	2	2	0	2	0	0	1	0	0	1	0	1	2	0	0	1	1	1	1	1	3	2	0	4	3	4	2	3	3	4
1	1	3	3	2	3	1	4	1	3	3	1	3	3	2	1	2	2	2	0	2	1	2	2	3	1	3	2	2	2	2	3	1	3	2	3	2	1	2	3	4	3	4	3	3	3	2
1	1	3	3	2	3	1	4	3	2	2	2	2	1	1	2	1	2	1	2	1	2	1	1	2	2	1	2	2	1	2	1	1	1	2	1	1	0	1	2	5	3	4	3	2	2	2
1	1	3	3	2	3	1	4	1	2	2	2	2	1	1	2	1	2	2	2	2	1	2	1	1	1	2	1	1	1	1	1	1	2	2	1	1	0	1	3	4	3	4	3	3	3	4
1	1	3	3	2	3	1	4	1	2	2	2	2	1	2	3	3	3	0	1	1	2	3	2	3	2	1	2	1	1	2	1	2	2	1	1	1	2	1	2	4	3	2	3	3	3	3
2	1	2	2	2	3	1	3	1	1	5	4	2	1	3	3	3	3	2	1	0	1	2	1	0	1	0	0	1	1	0	0	0	0	0	0	0	0	0	1	2	1	3	3	3	1	1
2	1	2	3	2	3	1	3	1	3	2	2	2	4	4	1	2	4	2	1	1	2	3	2	3	2	2	1	2	2	2	1	2	1	3	2	2	1	1	3	3	2	4	2	4	4	3
2	1	2	5	2	2	1	2	4	2	2	2	2	2	1	2	2	2	2	2	2	2	2	2	1	3	2	1	3	2	2	2	2	1	2	2	2	2	3	3	2	4	2	3	4	5	6
1	1	2	4	2	3	1	1	2	3	2	2	2	2	2	3	2	3	1	2	2	2	1	1	2	3	2	3	3	3	2	1	1	2	1	2	1	2	2	3	3	3	4	2	4	3	2
2	2	2	3	2	3	3	1	1	3	2	3	2	3	2	4	1	1	2	2	1	0	2	2	2	3	2	1	1	0	1	0	1	0	0	1	0	0	0	3	2	1	1	2	3	3	4
2	2	2	3	2	3	3	1	2	3	3	1	1	3	2	3	1	1	1	3	0	1	3	2	1	2	1	2	1	0	1	1	0	0	1	1	0	0	0	3	2	1	1	2	3	3	4
2	1	2	3	2	3	1	3	4	3	2	3	3	3	5	4	3	4	2	3	3	2	2	2	1	2	2	1	2	2	2	2	3	2	3	3	2	3	1	2	4	4	4	4	4	2	4
2	1	2	3	2	3	1	4	2	4	1	2	2	1	4	1	2	2	3	2	2	2	3	2	3	2	2	4	1	2	2	1	1	1	3	1	2	2	2	2	1	4	3	3	3	4	4
2	1	2	2	2	3	1	1	1	1	1	1	1	1	1	1	1	1	2	4	1	0	0	1	1	0	0	0	0	0	0	0	4	0	0	0	0	0	0	1	1	1	1	1	1	1	1
2	1	2	5	2	1	2	3	1	1	2	1	4	1	2	4	1	4	2	2	3	2	2	2	2	1	1	2	1	1	1	1	2	1	0	1	2	1	2	1	1	4	3	1	1	4	4
2	1	2	5	2	1	2	3	1	3	2	2	4	1	2	1	1	4	3	1	3	1	3	1	3	1	1	2	2	2	2	2	2	1	0	0	1	1	1	2	1	4	3	1	1	4	4
2	1	2	5	2	1	2	3	2	3	3	2	3	3	2	1	1	4	1	3	2	3	2	2	1	2	1	1	2	2	1	3	1	1	1	1	0	2	1	0	1	4	3	1	1	4	4
2	1	2	5	2	1	2	3	1	3	2	2	4	1	2	4	1	4	3	3	2	1	1	0	2	2	3	2	3	1	2	1	1	2	0	1	0	1	2	1	1	4	3	1	1	4	4
2	1	2	5	2	1	2	3	1	3	2	4	4	1	2	1	1	4	1	2	1	3	2	2	1	1	2	3	2	1	2	2	0	1	1	0	1	1	1	2	1	4	3	1	1	4	4
2	1	2	4	2	2	1	1	1	1	1	1	1	1	1	1	1	1	0	1	0	0	1	0	0	0	1	0	0	0	0	0	0	0	0	0	0	0	0	1	1	1	1	1	1	1	2
2	1	2	3	2	3	1	1	1	1	1	1	1	1	1	1	3	3	2	2	0	1	1	0	0	0	0	0	0	0	0	0	2	0	0	0	0	0	0	1	4	1	2	3	3	3	1
2	1	2	5	2	1	4	2	2	3	1	1	3	4	2	1	3	1	2	2	1	2	1	1	2	1	2	1	1	2	2	1	1	1	0	1	1	1	0	2	2	2	3	2	3	2	2
2	1	2	5	2	1	4	2	2	1	2	1	2	2	1	1	1	2	1	1	2	1	2	1	1	1	2	2	2	1	1	1	2	1	2	1	0	0	1	2	2	2	3	2	3	2	2
2	1	2	2	2	2	1	4	3	5	3	3	3	4	4	4	5	5	1	1	1	1	2	0	0	1	2	0	0	1	0	1	0	0	1	1	1	1	1	1	5	4	3	3	1	1	3
2	1	2	4	2	1	2	1	5	3	5	5	3	3	5	5	4	5	4	3	3	3	4	4	4	4	4	4	3	4	3	4	4	4	2	4	2	2	1	3	3	3	2	2	2	2	2
2	1	2	2	2	1	1	2	1	4	3	2	3	3	2	3	4	1	1	0	1	1	0	1	1	1	1	1	1	1	2	1	1	1	0	0	0	1	1	0	3	7	3	3	7	3	2
2	1	2	3	2	3	1	1	1	1	1	1	1	1	1	1	1	1	0	0	0	0	0	0	0	0	0	0	0	0	0	0	0	0	0	0	0	0	0	1	1	2	2	3	3	1	1
2	1	2	3	2	3	1	2	3	4	5	5	5	5	5	5	5	5	4	2	3	3	3	2	3	3	3	2	3	3	4	4	3	3	3	4	3	3	4	5	3	4	2	4	2	4	6
1	1	2	3	2	3	1	3	4	4	4	4	4	4	4	4	4	4	2	3	2	2	2	2	1	2	2	2	1	2	1	2	3	3	1	2	2	2	2	1	3	4	3	4	3	5	4
3	1	2	5	2	2	2	2	2	2	3	2	2	2	2	2	2	2	3	3	1	1	1	2	2	3	2	3	1	3	3	3	2	2	2	1	2	2	2	1	3	2	3	3	3	3	3
2	1	2	3	2	3	1	1	3	3	5	4	3	1	1	1	1	1	1	1	1	1	1	1	1	1	1	1	1	1	1	1	1	1	1	1	2	1	1	1	3	3	2	3	2	1	4
2	1	2	1	2	3	1	1	2	4	2	2	2	4	2	2	3	3	1	3	2	2	4	1	2	2	1	2	2	3	3	1	3	2	1	2	2	1	1	1	2	2	2	1	3	2	1
2	1	2	1	2	3	1	1	2	3	2	3	2	3	2	2	2	2	3	2	1	3	2	1	1	1	2	1	3	1	3	1	1	1	1	2	1	1	1	1	3	2	2	1	1	2	1
2	1	2	1	2	3	1	1	2	2	2	3	2	2	1	2	2	2	2	2	2	2	2	2	2	2	3	2	2	3	2	1	2	3	1	2	1	1	1	1	2	2	2	1	1	2	1
2	1	2	2	2	3	1	2	1	1	2	2	1	1	2	2	2	1	1	0	0	1	1	1	1	1	1	1	1	1	1	1	1	1	1	1	3	1	0	1	2	2	2	1	3	3	2
2	1	2	2	2	3	1	1	3	4	3	4	4	3	5	4	4	4	3	1	3	3	3	3	3	3	3	3	3	3	3	3	1	3	3	3	3	3	3	3	4	2	4	4	2	2	2
2	1	3	2	2	3	1	3	1	2	3	2	2	3	2	3	3	2	3	2	2	1	3	2	3	3	3	3	1	3	2	2	2	3	3	3	2	1	2	2	2	3	3	4	2	1	5
2	1	2	2	2	1	1	1	1	3	3	1	3	3	3	2	2	2	2	2	0	1	1	1	1	1	1	1	2	1	0	1	1	1	1	1	1	1	1	1	3	2	2	3	1	3	1
2	1	2	4	2	3	1	1	1	2	3	1	1	3	5	3	5	5	2	4	3	2	2	2	1	2	2	2	2	0	1	2	1	2	2	1	1	1	1	2	2	1	2	1	1	1	2
2	1	2	3	1	2	4	2	4	2	5	3	5	1	1	4	2	5	3	2	1	2	1	0	2	1	2	1	1	3	1	2	1	3	1	2	4	4	3	3	2	5	2	3	2	6	3
1	1	1	3	2	1	2	1	1	1	1	1	2	1	1	1	1	1	1	1	1	1	1	1	1	1	1	1	1	1	2	1	1	1	1	2	1	0	1	2	3	3	3	2	1	2	1
1	1	1	3	2	1	2	1	1	1	1	1	1	2	1	2	2	1	1	0	2	1	1	1	2	1	1	1	1	1	1	1	1	1	0	0	1	1	1	1	3	3	3	2	1	2	1
2	1	3	3	2	1	1	1	4	1	4	5	3	2	3	3	3	3	3	1	2	2	1	2	2	2	2	2	2	2	1	1	1	2	1	1	2	1	2	2	2	4	2	2	3	3	4
1	1	2	3	1	1	1	2	1	1	3	2	2	3	4	5	3	2	1	2	2	3	2	4	3	1	2	3	1	1	1	0	1	2	3	3	2	0	1	3	2	2	3	2	1	3	5
1	1	3	3	2	1	1	1	5	4	5	3	4	3	5	5	5	5	3	3	4	4	3	3	3	3	4	4	2	4	3	3	4	4	4	3	4	4	4	5	5	4	6	3	6	6	6
2	1	2	3	2	3	1	4	2	5	1	2	2	2	2	2	2	4	2	2	2	1	3	2	2	3	2	2	3	3	1	2	3	2	2	1	2	2	2	4	2	4	3	5	3	3	2
1	1	2	5	2	1	2	1	3	4	3	4	1	3	1	2	2	2	2	1	1	3	1	1	1	1	2	3	2	1	2	2	2	1	1	2	2	2	2	1	2	1	3	2	2	3	6
3	1	2	2	1	3	1	5	5	5	5	5	3	5	3	4	3	5	2	2	1	3	4	3	4	2	1	2	3	1	2	1	2	1	2	2	0	0	0	1	3	3	2	2	1	3	2
2	1	2	1	1	3	1	1	1	3	1	3	3	3	3	1	2	1	1	1	0	1	1	2	1	2	1	2	0	2	1	3	4	2	3	0	0	0	2	0	2	1	2	1	2	1	2
2	1	2	1	1	3	1	1	3	4	1	2	1	1	1	3	1	2	0	0	2	0	1	0	0	2	0	1	2	2	3	4	4	4	2	0	0	0	0	1	1	1	1	1	1	1	1
2	1	2	2	2	3	1	1	3	1	1	1	4	2	3	1	1	1	1	0	0	0	1	0	1	0	0	0	0	0	0	0	0	0	0	0	0	0	0	2	2	3	3	2	2	2	2
2	1	2	3	1	3	1	4	4	1	2	2	3	1	4	3	2	2	2	0	1	2	0	1	1	1	0	0	0	1	1	0	1	1	0	0	0	0	0	1	1	3	3	4	4	6	1
2	1	2	3	1	2	1	3	1	2	5	1	2	1	4	2	2	4	2	3	2	2	1	0	1	1	2	0	2	0	1	0	1	2	0	0	0	1	1	1	2	3	2	3	3	6	2
2	1	2	5	2	1	3	3	3	1	1	2	3	3	2	3	1	2	1	1	2	1	1	1	1	1	1	1	1	1	2	2	3	1	3	0	0	0	0	1	3	2	2	1	2	1	2
2	1	2	5	2	1	3	3	3	1	3	2	3	3	2	3	1	2	1	1	2	1	1	1	1	1	1	0	3	0	3	2	2	1	3	0	0	0	0	1	3	2	2	1	2	1	2
1	1	2	5	2	1	3	3	1	2	3	2	3	3	1	3	3	1	1	0	1	1	1	1	1	0	1	1	1	1	3	1	0	0	1	0	0	0	0	1	3	1	3	3	2	3	1
2	1	2	3	1	3	4	3	3	2	4	3	2	1	2	5	2	2	1	3	1	2	1	1	1	0	0	0	2	0	0	0	0	0	0	0	0	0	0	2	1	3	3	2	2	2	1
2	1	2	5	1	3	1	2	2	2	1	1	5	2	4	4	2	1	2	1	0	2	1	2	0	1	1	1	1	1	1	0	1	0	3	1	0	0	0	2	4	3	3	2	3	1	2
1	2	2	3	2	1	1	5	3	1	3	3	2	3	1	3	3	2	1	1	2	2	2	2	2	1	1	2	1	2	1	1	2	2	1	1	1	0	1	0	3	4	1	2	2	3	3
2	1	3	3	2	3	4	3	5	4	2	4	3	3	3	3	3	2	2	1	1	1	2	2	0	2	1	1	0	0	0	2	1	0	3	1	2	2	0	2	3	3	3	2	4	2	2
2	1	3	4	2	2	1	3	2	2	1	2	2	1	3	2	2	2	3	2	3	3	2	2	1	2	1	2	3	1	1	3	1	3	2	2	2	1	3	3	3	4	3	3	2	3	4
2	1	2	5	1	2	1	2	1	3	4	3	2	1	3	5	3	4	1	2	1	1	3	1	1	1	1	1	1	2	1	1	2	1	1	0	0	1	1	2	3	2	2	2	3	3	3
2	1	2	5	2	2	1	3	1	3	1	3	2	2	3	1	1	1	2	1	1	2	1	0	1	0	0	1	2	0	0	0	0	2	0	0	0	0	0	1	1	3	3	4	2	1	2
2	1	2	5	2	2	4	3	4	2	2	2	2	1	2	4	4	2	0	1	0	0	0	1	0	0	1	0	0	0	1	0	1	0	0	1	0	0	0	0	2	2	1	1	2	2	2
2	1	4	3	2	1	1	2	3	2	3	2	1	3	3	3	2	3	1	1	2	2	1	1	1	3	1	2	2	2	1	2	2	2	2	2	2	2	2	3	4	2	4	3	4	2	4
2	2	2	5	1	3	1	3	1	1	1	1	2	2	1	1	1	1	1	3	0	1	3	1	2	0	0	0	0	0	3	1	1	1	0	1	0	0	0	2	3	3	2	3	1	2	3
2	1	2	3	2	3	1	3	5	2	4	2	3	2	4	4	3	2	4	2	2	2	2	2	2	2	2	1	2	1	2	2	2	1	2	1	0	1	2	3	1	2	3	4	3	4	4
3	1	2	4	2	2	2	3	4	2	3	4	3	3	4	2	4	4	2	3	2	2	3	3	1	3	1	2	2	2	2	3	2	2	3	4	0	2	3	2	3	2	4	3	4	6	4
2	1	2	4	1	3	1	3	4	5	3	1	3	3	2	3	2	4	2	0	1	3	2	1	2	1	2	2	1	1	2	0	0	1	1	0	1	0	0	1	4	2	3	3	4	3	2
2	1	2	4	1	1	2	3	2	2	2	2	2	2	3	2	2	2	2	2	2	2	2	1	2	2	3	2	1	1	1	1	2	1	0	0	1	0	1	1	2	3	1	1	1	6	4
2	1	2	4	1	1	2	3	3	2	2	1	1	3	2	3	1	1	4	3	4	3	3	3	2	3	4	3	3	4	3	2	2	3	1	2	0	0	1	1	2	3	1	1	1	6	4
2	1	2	4	1	1	2	3	3	1	4	3	3	3	3	1	1	1	2	1	3	2	3	3	3	1	1	2	1	0	1	1	1	1	1	1	1	1	0	0	2	3	1	1	1	6	4
2	1	2	4	1	1	2	3	3	2	2	3	2	1	1	1	1	1	1	1	3	3	3	3	1	3	1	1	1	1	1	0	2	1	0	1	1	0	1	1	2	3	1	1	1	6	4
2	1	2	4	1	1	2	3	1	2	2	3	2	1	3	1	3	1	4	3	3	3	4	3	3	3	4	2	2	2	3	3	3	2	2	1	2	1	2	1	2	3	1	1	1	6	4
2	1	2	4	1	1	2	3	3	2	4	3	1	1	2	2	2	2	2	2	1	3	2	2	2	3	2	2	1	1	2	0	2	0	0	1	1	0	1	1	2	3	1	1	1	6	4
2	1	2	4	1	1	2	3	3	1	2	3	3	3	1	2	1	2	1	3	2	3	3	2	1	1	1	2	2	1	1	1	1	1	1	1	1	1	1	0	2	3	1	1	1	6	4
2	1	2	3	2	3	1	2	2	1	2	2	2	2	2	2	2	2	3	2	3	2	3	3	2	4	2	2	3	2	2	2	3	2	3	2	1	2	2	2	3	4	2	4	3	3	4
2	1	2	2	2	3	1	2	3	2	3	1	3	1	5	2	4	1	1	2	3	2	2	2	4	3	2	2	2	3	4	2	3	4	2	2	4	3	3	3	5	3	3	6	4	6	6
2	1	2	3	2	3	1	2	1	4	2	5	2	2	1	2	2	2	1	2	1	1	2	2	0	1	1	0	2	1	0	1	3	1	2	0	2	2	1	0	3	3	3	3	3	3	3
2	1	2	3	2	3	1	2	1	4	5	5	5	5	1	1	1	1	2	1	1	1	1	1	1	2	1	1	1	2	1	1	2	1	1	1	1	1	1	2	3	3	3	3	3	3	3
2	1	2	3	2	3	1	1	5	4	3	3	4	4	3	4	5	5	2	2	2	1	2	1	2	0	1	2	2	0	3	2	1	2	1	1	3	1	2	2	2	3	2	2	3	2	1
2	1	2	3	2	3	1	1	2	2	4	3	4	3	1	1	2	2	1	2	3	1	1	1	1	1	3	2	3	1	0	2	1	1	1	2	1	2	2	1	2	3	2	2	3	2	1
2	1	2	4	2	3	1	3	3	1	1	2	4	4	2	1	3	4	1	0	1	0	1	1	1	1	1	2	2	0	0	0	2	1	0	0	2	1	0	1	1	1	2	1	4	3	4
1	1	3	3	2	3	1	4	1	2	3	3	1	1	3	1	1	2	1	1	1	1	1	1	1	1	1	1	1	0	0	0	1	2	2	1	2	0	1	0	4	3	4	2	3	3	4
1	1	3	3	2	3	1	4	1	2	3	3	1	1	1	1	1	2	1	1	1	2	1	2	1	2	2	1	2	1	2	1	1	2	2	1	1	1	1	2	4	3	4	2	3	3	4
2	1	2	3	2	3	1	3	1	3	2	4	2	4	2	1	2	4	2	1	2	1	2	1	2	2	1	2	1	2	1	2	1	1	3	3	2	2	2	3	3	2	3	4	4	4	4
2	1	2	5	2	2	1	2	3	2	4	3	3	3	2	4	3	2	3	1	0	2	2	2	2	3	2	3	2	3	2	3	2	2	2	2	3	2	3	1	3	4	4	3	3	5	6
1	1	2	4	2	3	1	1	2	2	2	2	1	3	4	2	2	2	2	2	2	1	2	1	1	2	2	1	3	2	1	2	2	2	1	1	2	2	1	3	3	3	4	4	2	3	4
2	2	2	3	2	3	3	1	3	3	2	2	2	2	1	4	1	1	1	3	0	2	2	1	2	3	1	3	0	0	0	0	2	0	0	1	0	0	0	3	1	1	2	1	1	4	4
2	1	2	3	2	3	1	3	4	4	5	4	3	4	4	4	4	3	3	3	2	2	2	2	2	2	2	2	2	3	2	2	3	2	2	3	2	2	2	3	2	4	5	4	3	4	4
2	1	2	3	2	3	1	4	1	1	2	3	3	3	3	2	3	2	2	2	1	2	2	2	1	2	2	2	3	2	2	2	2	2	1	2	2	3	2	2	1	4	3	4	4	2	4
2	1	2	2	2	3	1	1	1	2	1	1	2	1	1	1	1	1	2	2	1	0	0	2	0	0	0	0	0	0	0	0	3	0	0	0	0	0	0	2	2	2	2	1	3	2	2
2	1	2	5	2	1	2	3	1	2	2	1	3	3	4	1	1	4	2	2	2	2	1	2	2	0	1	2	1	3	2	2	2	1	1	2	1	1	1	2	1	3	4	2	2	3	4
2	1	2	5	2	1	2	3	3	2	2	2	3	1	2	2	1	2	1	3	1	1	2	1	0	2	1	1	1	2	1	2	3	1	2	2	2	2	1	2	1	3	4	2	2	3	4
2	1	2	5	2	1	2	3	1	2	2	2	3	1	4	1	1	4	3	2	2	1	2	1	0	1	2	1	2	2	2	2	1	2	2	0	1	2	1	1	1	3	4	2	2	3	4
2	1	2	5	2	1	2	3	1	4	1	4	3	1	4	2	2	2	1	2	1	1	2	2	2	1	1	1	1	1	3	2	2	3	1	2	0	1	0	2	1	3	4	2	2	3	4
2	1	2	3	2	3	1	1	1	3	2	3	2	2	2	1	2	3	0	2	1	1	0	0	2	0	0	0	0	0	0	0	1	0	0	0	0	0	0	1	2	3	1	2	1	1	1
2	1	2	5	2	1	4	2	2	1	2	1	1	1	2	1	1	1	2	1	1	2	2	2	1	1	2	1	1	2	1	2	2	1	2	1	1	0	1	2	2	2	3	2	2	4	2
2	1	2	5	2	2	2	4	1	3	1	3	2	3	2	3	2	4	1	2	1	1	2	1	2	2	1	2	2	1	3	1	1	3	1	2	3	2	1	1	3	1	2	2	3	2	2
2	1	2	5	2	2	2	4	3	3	2	4	2	3	4	2	3	5	2	1	2	2	1	3	1	1	2	1	1	2	1	2	2	1	3	1	2	1	2	2	3	1	2	2	3	2	2
2	1	2	2	2	2	1	4	5	5	5	3	3	2	4	1	5	5	1	1	2	1	1	2	1	1	1	2	0	1	0	1	0	0	0	0	0	0	0	2	6	4	3	3	1	1	3
2	1	2	2	2	2	1	4	5	5	4	3	4	4	3	3	5	5	2	0	0	1	1	0	1	0	1	0	1	2	1	1	0	1	2	0	1	0	1	3	6	4	3	3	1	1	3
2	1	2	3	2	3	1	1	1	1	2	2	1	1	1	2	1	1	0	1	0	0	0	1	0	0	0	0	0	0	0	0	0	0	0	0	0	0	0	1	2	2	1	3	1	3	3
2	1	2	3	2	3	1	2	5	5	5	4	5	4	3	5	4	5	1	2	3	4	2	4	2	4	3	4	3	3	4	4	1	3	3	4	2	2	3	5	2	3	5	3	6	3	5
3	1	2	5	2	2	2	2	2	2	2	4	2	2	2	2	2	2	3	3	3	2	3	3	3	3	2	3	3	2	3	3	2	3	2	2	2	1	2	2	2	3	3	3	3	3	3
3	1	2	4	2	2	2	3	2	2	3	2	2	3	2	3	2	2	3	4	3	1	1	2	1	1	2	2	1	1	1	1	2	1	1	1	1	1	1	1	3	4	3	3	3	1	1
3	1	2	4	2	2	2	3	2	2	2	1	1	2	3	2	2	2	2	2	2	3	2	3	2	2	2	1	2	1	2	1	2	1	1	1	1	1	1	1	3	4	3	3	3	1	1
2	1	2	3	2	3	1	1	3	4	5	2	3	1	1	1	1	1	1	1	1	1	1	1	1	1	2	1	1	1	2	1	1	1	1	2	0	0	1	1	2	3	3	3	2	2	1
2	1	2	2	2	3	1	2	2	2	1	1	1	2	1	1	1	1	3	3	2	1	2	1	2	0	1	3	1	0	1	0	1	0	1	0	0	1	1	1	2	2	1	2	1	1	2
2	1	2	2	2	3	1	1	4	3	4	3	2	2	3	4	2	5	3	2	3	4	1	3	3	2	1	3	3	2	3	3	2	2	2	3	1	2	2	1	3	4	4	4	3	4	4
2	1	3	2	2	3	1	3	2	2	1	2	2	3	3	3	3	3	1	2	1	3	1	2	2	1	2	2	1	2	2	2	2	1	3	3	2	1	2	2	2	4	5	3	4	3	5
2	1	2	2	2	1	1	1	2	2	1	1	1	2	1	2	1	1	2	1	2	1	1	1	2	1	1	1	1	0	1	1	1	1	3	1	0	1	0	2	3	3	2	2	1	3	2
2	1	2	4	2	3	1	1	2	2	2	1	2	5	5	5	5	5	3	4	3	2	3	2	2	3	1	1	2	1	1	1	2	2	1	1	1	1	1	2	3	3	2	2	2	1	2
2	1	2	3	1	2	4	2	4	2	2	3	1	1	1	4	2	5	4	3	1	1	1	1	1	1	1	3	3	3	3	3	1	3	1	2	4	4	3	3	1	3	4	2	3	4	4
2	1	3	3	2	1	1	1	2	3	4	3	3	2	3	1	3	3	1	2	1	2	2	2	2	2	3	2	2	2	3	1	1	1	2	2	0	3	1	0	4	2	4	4	4	3	4
2	1	2	3	2	3	1	4	1	4	1	2	1	4	1	3	2	4	2	2	2	3	2	2	1	2	2	2	2	2	1	1	1	2	1	1	2	2	2	4	3	4	5	6	3	6	4
1	1	2	5	2	1	2	1	3	3	4	2	2	2	2	3	2	2	2	1	1	3	2	1	1	2	2	2	2	1	1	1	2	2	2	1	2	1	2	3	3	1	2	2	2	4	6
2	1	2	1	1	3	1	1	1	2	2	3	2	3	2	1	3	3	0	0	1	0	0	0	0	0	1	1	2	1	2	2	4	4	2	2	0	0	0	1	3	2	2	3	2	3	1
2	1	2	1	1	3	1	1	1	2	1	2	1	2	1	2	3	1	0	0	1	1	0	2	1	2	1	1	1	3	0	2	1	4	2	2	0	0	0	1	3	2	2	3	2	3	1
2	1	2	3	1	2	1	3	1	1	4	1	1	1	4	1	2	4	1	2	1	1	2	1	0	0	1	0	1	0	1	1	0	1	2	1	1	0	1	2	4	2	3	3	2	6	4
2	1	2	5	2	1	3	3	4	1	1	3	3	2	2	3	3	2	1	1	1	2	1	1	0	1	1	0	3	0	4	1	0	1	2	0	0	0	0	1	1	2	1	2	1	2	3
1	1	2	5	2	1	3	3	2	1	2	1	2	2	3	2	3	1	1	1	1	1	1	1	2	1	0	0	1	3	4	0	0	1	1	0	0	0	0	1	3	3	1	3	3	1	4
1	2	2	3	2	1	1	5	3	3	3	2	1	3	3	3	3	4	3	2	1	1	3	2	3	1	3	1	2	2	1	2	1	3	2	2	1	1	2	2	3	4	2	2	2	3	3
1	2	2	3	2	1	1	5	3	3	3	2	3	3	3	2	2	2	1	2	1	2	2	2	2	1	2	0	1	2	1	2	2	1	1	0	1	2	0	2	3	4	2	2	2	3	3
1	2	2	3	2	1	1	5	3	3	3	2	3	3	2	3	2	4	1	1	1	2	1	1	0	2	1	2	2	1	2	1	1	1	2	0	1	2	1	2	3	4	2	2	2	3	3
2	1	3	3	2	3	4	3	2	3	2	2	3	3	2	2	1	3	3	1	2	1	2	3	1	1	2	0	3	1	1	2	1	2	2	1	3	2	0	2	3	3	3	3	2	5	3
2	1	3	3	2	3	4	3	1	3	3	2	3	3	1	2	2	2	1	3	3	0	2	2	0	0	3	2	1	2	2	0	2	0	1	2	1	1	1	2	3	3	3	3	2	5	3
2	1	3	3	2	3	4	3	3	2	3	5	2	3	4	2	3	3	3	2	1	1	1	3	1	3	2	2	3	2	3	2	3	1	3	3	3	2	0	1	3	3	3	3	2	5	3
2	1	3	3	2	3	4	3	3	3	2	2	4	4	2	3	1	3	3	2	2	2	2	3	2	3	1	1	2	3	0	1	1	2	2	3	1	2	2	2	3	1	1	3	2	5	3
2	1	3	3	2	3	4	3	3	5	3	2	2	3	2	5	3	1	2	2	1	2	1	1	1	1	2	3	3	0	2	2	0	0	1	2	2	1	0	2	2	3	3	3	2	5	3
2	1	3	3	2	3	4	3	3	3	3	2	3	3	4	2	3	3	1	2	2	2	3	3	0	0	2	1	1	2	3	1	2	0	3	0	1	2	2	2	3	3	3	3	2	5	3
2	1	3	3	2	3	4	3	3	3	1	5	2	2	2	2	3	3	2	1	1	3	1	2	1	0	2	3	1	2	3	2	1	1	1	3	1	1	1	1	3	3	1	1	2	5	3
2	1	3	3	2	3	4	3	3	3	2	3	3	3	4	5	3	3	1	2	0	1	2	0	1	1	1	1	2	3	1	0	1	0	2	1	0	1	0	2	3	3	3	3	2	5	3
2	1	2	5	1	2	1	2	1	2	2	2	4	1	3	2	5	4	0	1	3	0	1	2	2	1	1	2	1	2	1	1	2	1	1	1	1	1	1	2	2	2	2	2	3	3	3
2	1	2	5	2	2	1	3	2	2	2	1	4	1	2	1	1	1	1	1	1	2	1	0	0	0	0	0	0	0	0	0	0	0	1	0	0	0	0	2	1	1	3	3	2	2	2
2	1	2	5	2	2	4	3	4	1	2	1	2	1	2	2	2	2	0	0	0	0	0	0	1	1	0	0	0	0	0	0	1	0	0	1	0	0	0	1	1	2	3	4	2	3	1
2	1	4	3	2	1	1	2	3	3	3	3	2	3	3	2	1	2	1	2	1	3	2	3	1	2	2	2	3	2	1	2	3	2	2	2	2	2	2	3	2	3	3	4	2	4	4
2	2	2	5	1	3	1	3	2	4	3	3	1	3	1	3	2	2	2	1	1	1	2	2	1	2	1	1	1	1	2	1	2	1	2	0	0	0	0	1	1	3	1	3	2	1	1
2	1	2	3	2	3	1	3	3	5	4	3	2	2	3	5	3	4	3	1	3	4	4	2	4	2	2	4	3	0	2	0	2	3	1	1	4	2	2	3	1	3	4	3	3	4	2
3	1	2	4	2	2	2	3	4	2	2	3	4	2	1	3	3	4	3	4	2	3	2	3	2	1	3	3	2	3	2	2	3	2	3	2	2	3	3	3	2	5	4	4	5	4	2
2	1	2	4	1	1	2	3	3	3	2	3	1	2	4	2	3	1	1	3	1	1	2	1	1	2	2	1	2	0	2	0	3	1	1	1	1	0	0	1	3	3	1	2	2	6	4
2	1	2	2	2	3	1	2	3	2	3	2	2	3	5	5	5	2	2	2	2	4	3	3	3	1	4	4	3	2	3	2	4	3	3	2	2	2	2	5	6	6	5	6	4	3	5
2	1	2	3	2	3	1	2	1	3	4	5	5	1	3	1	2	1	1	1	1	2	1	1	1	2	1	1	1	1	1	1	3	1	1	1	1	1	1	2	2	3	3	3	3	3	3
2	1	2	3	2	3	1	1	4	4	3	4	4	2	5	3	4	4	3	3	2	2	3	1	2	1	2	2	3	0	1	2	2	3	2	0	2	2	2	3	1	1	3	3	1	4	1
2	1	2	3	2	3	1	1	2	2	3	2	2	2	5	4	2	4	2	2	1	2	2	1	1	2	1	2	1	1	3	1	2	1	2	2	1	0	1	2	1	1	3	3	1	4	1
2	1	2	3	2	3	1	1	4	4	3	3	4	3	5	2	4	4	3	3	0	0	0	0	1	0	1	2	2	1	0	2	1	0	2	0	1	0	0	3	1	1	3	3	1	4	1
2	1	2	4	2	3	1	3	2	2	1	1	1	1	1	4	2	2	0	2	2	0	1	2	1	0	0	1	0	0	0	0	1	1	0	0	0	0	0	1	1	3	2	2	4	3	4
1	1	3	3	2	3	1	4	2	3	2	3	1	1	4	1	3	3	2	1	1	2	1	2	1	0	1	1	0	1	1	1	1	0	0	1	1	0	1	0	4	3	2	4	3	3	4
1	1	3	3	2	3	1	4	2	2	2	2	1	1	1	1	3	2	1	3	2	1	2	1	2	1	1	2	1	1	2	1	2	1	3	3	0	0	2	0	4	3	2	2	3	3	3
1	1	3	3	2	3	1	4	2	2	2	2	3	1	1	1	1	2	2	1	3	2	2	1	2	2	3	3	3	2	1	1	2	2	2	1	1	0	3	3	4	3	2	4	3	3	4
1	1	3	3	2	3	1	4	2	2	2	4	1	1	3	3	3	2	2	2	2	1	2	0	2	1	1	0	2	1	2	1	2	2	2	1	1	1	0	3	4	3	2	4	3	2	2
2	1	2	2	2	3	1	3	2	1	2	2	5	4	2	3	2	2	0	1	1	2	1	0	1	0	0	0	0	0	1	0	0	0	1	0	0	0	0	2	3	2	3	1	2	2	3
2	1	2	5	2	2	1	2	4	2	2	4	2	3	3	1	4	2	1	1	1	2	2	1	2	3	2	2	3	2	3	3	3	3	2	2	1	1	3	3	4	3	3	4	4	5	4
2	2	2	3	2	3	3	1	2	3	2	2	3	2	1	3	3	1	2	2	0	1	1	2	0	2	2	1	2	0	0	0	0	0	0	1	0	0	0	3	1	2	1	1	1	4	4
2	2	2	3	2	3	3	1	2	3	2	1	3	3	1	3	1	1	1	1	1	3	1	2	2	3	1	1	2	0	0	0	0	0	0	1	0	0	0	3	1	2	1	1	1	4	4
2	1	2	3	2	3	1	3	5	3	4	4	2	4	4	4	5	4	3	2	3	1	2	3	3	2	2	2	3	2	1	2	2	2	2	3	2	2	2	2	3	2	4	2	2	4	4
2	1	2	3	2	3	1	4	3	1	2	1	3	3	1	3	3	2	2	2	1	1	2	2	2	2	1	1	1	1	1	2	4	2	3	1	2	2	2	3	1	4	2	2	4	4	4
2	1	2	2	2	3	1	1	1	2	1	1	1	2	2	1	1	1	0	4	3	0	0	1	0	0	1	0	1	0	0	0	4	0	0	0	0	0	0	1	3	2	3	2	3	3	1
2	1	2	3	2	3	1	1	2	1	3	1	1	1	1	1	3	3	1	1	0	1	1	0	0	1	0	0	0	0	0	0	0	1	0	0	0	0	0	2	1	1	1	1	1	1	1
2	1	2	5	2	2	2	4	2	1	1	4	2	1	2	3	4	3	2	1	2	0	0	1	0	1	0	1	1	0	0	1	1	2	2	1	0	2	1	1	2	2	1	1	4	1	4
2	1	2	5	2	2	2	4	4	3	5	3	2	5	3	4	5	3	1	3	1	1	1	2	1	2	2	1	2	2	2	2	1	3	1	2	2	1	0	2	2	2	1	1	4	1	4
2	1	2	2	2	2	1	4	3	4	5	5	4	4	4	1	5	5	1	1	1	1	0	1	0	2	0	1	0	1	2	1	0	0	0	2	0	0	1	1	6	4	3	3	1	1	3
2	1	2	2	2	1	1	2	1	3	3	3	5	3	2	2	5	4	1	2	3	2	4	1	2	4	3	4	3	4	4	1	2	3	0	2	2	3	2	3	3	2	3	3	2	3	2
2	1	2	3	2	3	1	2	5	5	5	5	5	5	5	5	5	5	2	2	1	1	2	1	2	2	1	1	0	0	1	1	2	2	4	3	2	1	2	3	4	6	4	3	6	3	6
2	1	2	2	2	3	1	4	4	3	2	4	2	4	4	2	3	2	2	1	2	1	3	3	2	2	3	2	3	1	3	2	2	2	2	1	2	3	2	0	3	3	4	3	2	3	4
1	1	2	3	2	3	1	3	4	4	4	4	4	4	4	3	3	2	1	2	2	2	2	2	1	2	1	2	4	1	1	1	3	2	1	2	1	0	2	3	3	2	3	5	3	2	2
3	1	2	5	2	2	2	2	2	2	2	3	2	2	2	2	2	2	3	3	3	2	2	1	3	1	1	2	3	2	2	3	2	3	3	2	2	2	1	2	2	2	3	3	3	3	3
3	1	2	5	2	2	2	2	2	2	2	3	2	2	2	2	2	2	1	3	1	1	3	2	2	3	3	3	3	3	3	3	3	3	2	1	2	1	2	3	2	2	3	3	3	3	3
3	1	2	4	2	2	2	3	3	3	2	2	3	3	1	2	2	2	1	2	2	3	1	1	3	0	3	1	2	1	2	1	1	1	2	3	0	0	1	3	2	1	1	1	2	1	2
3	1	2	4	2	2	2	3	2	3	2	2	2	3	1	2	2	2	2	3	3	2	3	3	2	3	3	3	1	2	2	1	2	2	1	2	2	1	2	1	2	1	1	3	2	1	2
2	1	2	3	2	3	1	1	1	2	4	2	2	2	2	2	2	2	1	1	2	2	2	1	2	1	2	1	0	2	2	1	1	1	1	2	2	0	2	3	1	1	3	2	1	2	3
2	1	2	3	2	3	1	1	3	3	2	2	4	2	1	3	1	3	2	1	1	1	1	1	2	1	0	2	1	3	1	2	2	2	2	1	0	2	2	1	1	1	3	2	1	2	3
2	1	2	3	2	3	1	1	2	3	2	1	3	1	3	3	2	2	0	0	2	1	2	2	1	2	2	1	3	0	2	1	1	1	1	0	0	3	3	3	1	1	3	2	1	2	3
2	1	2	3	2	3	1	1	3	3	4	4	4	1	1	1	1	1	2	1	1	2	2	1	2	1	1	3	2	2	1	0	0	3	2	1	3	1	1	0	1	1	3	2	1	2	3
2	1	2	3	2	3	1	1	3	3	4	2	4	2	4	4	4	2	2	2	2	1	1	3	1	0	2	0	2	1	1	1	1	2	1	1	2	2	1	3	1	1	3	2	1	2	3
2	1	2	2	2	3	1	2	1	1	3	1	1	3	3	1	1	3	1	1	1	2	1	1	1	1	1	0	1	1	1	1	0	1	1	1	1	1	1	1	3	3	2	3	2	1	3
2	1	2	2	2	3	1	1	2	3	4	2	4	2	4	4	5	4	2	1	2	3	3	1	3	1	3	2	4	3	2	3	1	3	3	2	3	1	3	3	2	4	3	5	2	4	4
2	1	3	2	2	3	1	3	3	2	2	2	2	3	3	2	1	2	3	2	3	1	3	3	2	3	2	3	3	2	2	1	1	3	1	3	2	2	1	3	3	2	3	4	3	2	5
2	1	2	4	2	3	1	1	1	2	1	1	2	2	5	2	2	5	3	4	2	1	3	4	3	4	3	1	2	2	1	2	3	1	1	0	0	2	2	2	1	1	1	1	1	2	2
2	1	2	4	2	3	1	1	1	2	2	1	1	5	4	2	5	2	1	1	3	3	2	2	3	3	2	3	3	1	3	3	2	1	2	1	3	1	1	3	1	1	1	1	1	2	2
2	1	2	3	1	2	4	2	1	2	5	3	5	1	1	4	2	2	2	3	1	1	1	1	3	1	1	2	2	3	3	1	2	2	1	2	4	4	3	3	3	2	2	3	3	5	2
1	2	2	3	2	1	2	1	1	3	4	3	4	1	3	2	1	3	1	1	1	1	2	0	1	1	0	1	1	1	0	2	1	1	1	1	1	1	1	2	1	1	1	3	2	3	2
2	1	3	3	2	1	1	1	4	2	3	1	3	2	3	3	2	3	2	3	3	2	1	1	1	2	1	2	1	2	2	1	1	2	2	2	2	0	2	2	3	2	2	3	2	3	4
2	1	3	3	2	1	1	1	2	2	2	2	1	3	3	3	3	2	2	1	1	2	2	3	2	2	2	1	2	3	0	1	2	2	1	2	1	1	2	2	4	4	2	4	2	3	3
1	1	3	3	2	1	1	1	5	5	5	3	5	4	5	5	5	5	3	4	4	4	4	4	4	4	4	4	4	4	4	3	4	3	4	4	4	4	4	5	5	5	6	6	6	6	6
2	1	2	3	2	3	1	4	4	2	2	1	2	2	1	2	2	5	2	2	1	3	3	2	2	3	1	2	3	1	1	2	1	2	2	1	2	2	2	4	4	6	4	3	5	3	4
1	1	2	5	2	1	2	1	4	4	4	2	2	2	2	2	2	2	2	1	2	3	2	1	2	1	2	1	2	1	2	1	2	2	1	3	1	0	2	3	2	1	4	2	2	3	6
3	1	2	2	1	3	1	5	4	5	4	5	4	4	4	4	3	5	3	4	2	4	2	3	4	3	2	3	1	2	4	2	1	2	1	0	1	1	1	2	1	2	1	1	1	1	3
2	1	2	1	1	3	1	1	1	1	1	3	1	3	2	3	3	1	2	1	0	1	0	0	0	1	1	1	1	1	4	4	2	2	2	1	0	0	0	2	1	1	1	1	1	1	1
2	1	2	2	2	3	1	1	1	3	4	3	3	3	3	3	1	1	1	0	1	0	1	0	1	0	0	0	0	0	0	0	0	0	0	0	0	0	0	0	1	1	2	2	1	3	2
2	1	2	3	1	2	1	3	3	1	2	1	1	1	2	3	4	4	2	2	2	1	0	1	0	0	1	1	1	2	1	1	0	1	1	1	0	0	1	2	4	3	4	3	3	5	3
2	1	2	5	2	1	3	3	4	1	4	2	4	3	2	1	3	2	3	1	2	1	1	1	1	1	1	2	4	2	2	1	2	1	1	0	0	0	0	1	2	2	1	3	1	1	1
2	1	2	5	2	1	3	3	3	3	3	3	2	2	2	1	2	2	1	2	1	2	2	1	2	1	1	2	2	1	1	1	2	2	1	0	1	1	1	0	2	2	1	1	1	1	1
1	1	2	5	2	1	3	3	3	1	3	2	2	1	1	3	2	1	2	0	1	2	0	1	2	1	0	0	1	1	2	0	0	0	3	0	0	0	0	1	2	3	2	2	3	1	3
2	1	2	5	1	3	1	2	2	3	1	1	5	2	4	4	2	1	1	2	0	2	1	2	1	3	2	1	0	0	2	0	1	0	1	1	0	0	0	2	2	1	2	2	2	1	3
2	1	2	5	1	3	1	2	2	3	1	1	1	2	1	4	2	1	2	1	1	1	0	1	0	1	1	2	2	1	0	1	0	0	0	0	0	1	2	2	2	1	2	2	2	1	3
1	2	2	3	2	1	1	5	3	2	1	2	3	1	4	2	3	3	1	2	3	1	1	0	1	2	2	1	1	2	1	1	2	2	1	1	1	1	1	1	3	3	2	3	1	3	3
1	2	2	3	2	1	1	5	1	3	3	1	3	3	1	3	3	3	2	2	2	2	1	3	2	2	1	0	3	1	0	1	1	1	0	0	2	0	2	2	3	3	2	3	1	3	3
2	1	3	3	2	3	4	3	3	3	4	4	1	3	1	2	3	3	1	1	2	1	2	2	0	0	1	1	2	1	0	2	3	0	2	2	0	1	0	2	3	3	4	3	4	2	2
2	1	3	4	2	2	1	3	2	3	2	1	2	1	3	2	3	2	0	2	1	0	1	1	1	2	3	2	2	2	1	0	2	1	2	1	2	1	2	0	4	2	2	4	2	2	4
2	1	2	5	1	2	1	2	3	3	1	2	2	2	3	2	3	4	1	2	1	2	1	2	1	1	1	1	1	2	1	1	0	2	1	1	0	1	1	2	3	3	2	2	3	3	3
2	1	2	5	2	2	1	3	2	2	3	3	3	3	2	1	2	1	2	1	1	2	2	0	0	0	0	1	1	0	0	0	0	0	0	0	0	0	0	1	4	3	3	3	2	2	3
2	1	4	3	2	1	1	2	3	3	3	1	3	2	3	3	3	3	3	2	2	3	3	2	1	1	2	2	4	1	3	2	2	2	2	2	2	2	2	3	2	3	2	1	4	4	4
2	2	2	5	1	3	1	3	2	1	1	2	2	1	1	1	1	1	1	2	1	1	4	1	0	0	1	0	0	0	2	1	1	1	0	3	2	2	0	1	2	3	2	1	3	2	1
2	1	2	3	2	3	1	3	3	4	3	4	3	3	4	4	5	2	4	1	2	2	2	2	2	2	2	1	1	3	1	2	2	1	2	1	0	1	2	3	3	2	3	4	1	4	4
3	1	2	4	2	2	2	3	3	2	4	2	3	2	3	3	4	4	1	4	4	2	2	4	2	2	2	2	3	1	2	1	3	3	2	1	3	2	3	3	4	3	4	3	4	3	4
2	1	2	4	1	1	2	3	2	1	1	1	2	1	1	2	2	1	1	2	2	2	1	2	1	3	2	1	1	0	1	0	2	1	0	1	1	0	0	1	1	3	1	2	1	5	4
2	1	2	3	2	3	1	1	4	5	4	4	3	4	5	4	4	4	3	1	1	2	2	1	0	2	1	2	2	2	1	2	0	2	3	2	1	2	2	1	2	1	2	1	3	2	1
2	1	2	4	2	3	1	3	2	1	1	4	1	2	3	3	3	1	1	0	2	0	1	1	1	0	1	0	1	0	1	0	0	0	0	0	0	0	0	1	2	2	1	2	3	2	4
2	1	2	2	2	3	1	3	1	1	2	2	5	5	1	1	2	2	2	1	1	0	2	2	0	1	0	0	0	1	0	1	0	0	0	1	0	0	0	1	3	1	3	1	3	3	1
2	1	2	5	2	2	1	2	4	2	4	3	1	2	1	4	2	2	0	2	2	1	3	2	2	1	2	2	2	1	2	2	2	2	2	1	3	2	3	3	2	4	5	3	4	5	6
1	1	2	4	2	3	1	1	2	3	2	4	2	2	2	2	2	4	2	2	2	2	2	2	2	3	2	2	2	3	1	1	2	2	3	2	1	2	2	4	3	3	4	2	4	3	3
2	1	2	3	2	3	1	4	1	2	1	2	2	1	2	1	2	2	2	3	2	2	2	1	2	2	2	2	4	0	1	2	2	0	3	2	2	2	2	3	1	4	2	4	3	3	4
2	1	2	5	2	1	4	2	2	3	2	3	1	2	2	3	3	2	2	1	1	1	1	1	2	1	2	1	2	1	2	2	1	1	1	1	1	1	1	1	3	3	2	3	2	2	2
2	1	2	2	2	1	1	2	2	4	3	5	5	2	2	3	4	4	4	4	4	2	4	4	4	4	4	4	2	3	4	2	2	2	0	2	2	2	2	3	3	2	3	2	5	2	2
2	1	2	2	2	3	1	4	4	3	2	4	3	3	4	4	4	4	2	1	3	2	2	1	2	3	1	2	2	2	1	2	1	2	1	1	1	3	3	3	2	3	5	2	4	4	4
1	1	2	3	2	3	1	3	2	3	3	4	4	4	4	4	3	4	2	3	2	2	2	2	3	2	2	2	2	1	2	1	2	1	2	0	3	0	2	3	4	4	5	4	4	4	4
3	1	2	5	2	2	2	2	2	1	3	2	3	2	2	2	2	2	3	3	3	3	3	3	2	3	2	3	3	3	3	3	2	3	2	1	3	2	2	2	3	3	3	3	3	3	3
2	1	2	1	2	3	1	1	3	2	4	2	2	2	2	2	2	2	3	1	2	2	2	2	1	1	3	2	1	2	1	2	1	1	1	2	0	2	1	1	3	2	3	2	3	2	1
2	1	2	1	2	3	1	1	3	2	1	3	1	2	2	2	2	2	2	0	2	1	2	2	2	2	0	2	2	0	0	0	2	2	3	3	1	1	2	1	3	2	3	2	3	2	1
2	1	2	1	2	3	1	1	3	3	2	2	2	4	3	2	2	2	1	3	1	2	3	1	2	1	2	2	1	2	2	2	1	1	1	1	1	2	1	1	3	2	3	2	3	2	1
2	1	2	2	2	3	1	2	3	2	2	1	1	2	1	3	1	1	0	0	1	1	1	1	1	0	1	1	2	0	0	1	1	1	0	2	0	1	0	3	1	3	3	3	1	1	1
2	1	2	2	2	3	1	2	3	2	1	2	2	2	1	2	1	2	1	1	2	0	2	0	0	1	0	2	1	1	1	2	0	1	1	1	0	1	1	1	1	3	3	3	1	1	1
2	1	2	2	2	1	1	1	1	1	2	2	1	1	1	2	1	2	0	1	1	1	0	1	1	1	2	1	0	2	1	1	2	0	1	1	1	3	1	1	1	1	1	2	1	1	1
